# Supplementary material for: Crystallographic information of intermediate phases in binary Mg–X (X=Sn, Y, Sc, Ag) alloys
Source: Data Brief. 2015 May 27;4:190–2. doi: 10.1016/j.dib.2015.05.011 (PMC4510453; doi:10.1016/j.dib.2015.05.011)
Supplement: Supplementary file 1 — Complete list of the optimized crystallographic information (in.cif format) of the predicted intermetallic phases for Mg-X (X=Sn, Y, Sc, Ag). [file mmc1.zip]

Archive with 13 entries (13 files):
- Mg1Ag11.cif
- Mg3Ag.cif
- Mg3Ag2.cif
- Mg4Ag.cif
- Mg7Ag4.cif
- Mg1Ag1.cif
- Mg1Ag3.cif
- Mg5Ag2.cif
- Mg1Sc2.cif
- Mg1Y2_h.cif
- Mg2Sn1.cif
- Mg3Sn1.cif
- Mg3Y1_h.cif
