# Supplementary material for: Crystallographic information of intermediate phases in binary Mg–X (X=Sn, Y, Sc, Ag) alloys
Source: Data Brief. 2015 May 27;4:190–2. doi: 10.1016/j.dib.2015.05.011 (PMC4510453; doi:10.1016/j.dib.2015.05.011)
Supplement: Supplementary file 1 — Complete list of the optimized crystallographic information (in.cif format) of the predicted intermetallic phases for Mg-X (X=Sn, Y, Sc, Ag). [file mmc1.zip › Mg1Ag11.cif]

#======================================================================

# CRYSTAL DATA

#----------------------------------------------------------------------

data_VESTA_phase_1


_pd_phase_name                         'Mg1Ag11'
_cell_length_a                         5.09441
_cell_length_b                         7.18214
_cell_length_c                         6.60681
_cell_angle_alpha                      68.77981
_cell_angle_beta                       104.93794
_cell_angle_gamma                      89.90376
_symmetry_space_group_name_H-M         'P 1'
_symmetry_Int_Tables_number            1

loop_
_symmetry_equiv_pos_as_xyz
   'x, y, z'

loop_
   _atom_site_label
   _atom_site_occupancy
   _atom_site_fract_x
   _atom_site_fract_y
   _atom_site_fract_z
   _atom_site_adp_type
   _atom_site_B_iso_or_equiv
   _atom_site_type_symbol
   Mg1        1.0     0.000000      0.000000      0.000000     Biso  1.000000 Mg
   Ag1        1.0     0.666484      0.332184      0.999237     Biso  1.000000 Ag
   Ag2        1.0     0.082586      0.416035      0.750171     Biso  1.000000 Ag
   Ag3        1.0     0.416744      0.083367      0.750061     Biso  1.000000 Ag
   Ag4        1.0     0.248517      0.249874      0.248276     Biso  1.000000 Ag
   Ag5        1.0     0.167279      0.833922      0.500075     Biso  1.000000 Ag
   Ag6        1.0     0.333516      0.667816      0.000763     Biso  1.000000 Ag
   Ag7        1.0     0.917414      0.583965      0.249829     Biso  1.000000 Ag
   Ag8        1.0     0.583256      0.916633      0.249939     Biso  1.000000 Ag
   Ag9        1.0     0.751483      0.750126      0.751724     Biso  1.000000 Ag
   Ag10       1.0     0.832721      0.166078      0.499925     Biso  1.000000 Ag
   Ag11       1.0     0.500000      0.500000      0.500000     Biso  1.000000 Ag
