# Supplementary material for: Crystallographic information of intermediate phases in binary Mg–X (X=Sn, Y, Sc, Ag) alloys
Source: Data Brief. 2015 May 27;4:190–2. doi: 10.1016/j.dib.2015.05.011 (PMC4510453; doi:10.1016/j.dib.2015.05.011)
Supplement: Supplementary file 1 — Complete list of the optimized crystallographic information (in.cif format) of the predicted intermetallic phases for Mg-X (X=Sn, Y, Sc, Ag). [file mmc1.zip › Mg4Ag.cif]

#======================================================================

# CRYSTAL DATA

#----------------------------------------------------------------------

data_VESTA_phase_1


_pd_phase_name                         'Mg4Ag'
_cell_length_a                         7.22683
_cell_length_b                         5.91178
_cell_length_c                         5.34701
_cell_angle_alpha                      89.29669
_cell_angle_beta                       70.01632
_cell_angle_gamma                      103.25974
_symmetry_space_group_name_H-M         'P 1'
_symmetry_Int_Tables_number            1

loop_
_symmetry_equiv_pos_as_xyz
   'x, y, z'

loop_
   _atom_site_label
   _atom_site_occupancy
   _atom_site_fract_x
   _atom_site_fract_y
   _atom_site_fract_z
   _atom_site_adp_type
   _atom_site_B_iso_or_equiv
   _atom_site_type_symbol
   Mg1        1.0     0.718440      0.451925      0.182463     Biso  1.000000 Mg
   Mg2        1.0     0.288873      0.553455      0.517391     Biso  1.000000 Mg
   Mg3        1.0     0.493559      0.255647      0.775241     Biso  1.000000 Mg
   Mg4        1.0     0.513795      0.749732      0.924633     Biso  1.000000 Mg
   Mg5        1.0     0.709883      0.952383      0.336808     Biso  1.000000 Mg
   Mg6        1.0     0.908200      0.167282      0.725003     Biso  1.000000 Mg
   Mg7        1.0     0.099121      0.838062      0.974879     Biso  1.000000 Mg
   Mg8        1.0     0.297442      0.053003      0.363090     Biso  1.000000 Mg
   Ag1        1.0     0.109812      0.345325      0.118419     Biso  1.000000 Ag
   Ag2        1.0     0.897550      0.659898      0.581205     Biso  1.000000 Ag
