# Supplementary material for: Crystallographic information of intermediate phases in binary Mg–X (X=Sn, Y, Sc, Ag) alloys
Source: Data Brief. 2015 May 27;4:190–2. doi: 10.1016/j.dib.2015.05.011 (PMC4510453; doi:10.1016/j.dib.2015.05.011)
Supplement: Supplementary file 1 — Complete list of the optimized crystallographic information (in.cif format) of the predicted intermetallic phases for Mg-X (X=Sn, Y, Sc, Ag). [file mmc1.zip › Mg7Ag4.cif]

#======================================================================

# CRYSTAL DATA

#----------------------------------------------------------------------

data_VESTA_phase_1


_pd_phase_name                         'Mg7Ag4'
_cell_length_a                         7.66772
_cell_length_b                         5.59571
_cell_length_c                         5.62808
_cell_angle_alpha                      95.52736
_cell_angle_beta                       113.92403
_cell_angle_gamma                      96.70017
_symmetry_space_group_name_H-M         'P 1'
_symmetry_Int_Tables_number            1

loop_
_symmetry_equiv_pos_as_xyz
   'x, y, z'

loop_
   _atom_site_label
   _atom_site_occupancy
   _atom_site_fract_x
   _atom_site_fract_y
   _atom_site_fract_z
   _atom_site_adp_type
   _atom_site_B_iso_or_equiv
   _atom_site_type_symbol
   Mg1        1.0     0.545540      0.186475      0.930066     Biso  1.000000 Mg
   Mg2        1.0     0.467829      0.699789      0.120129     Biso  1.000000 Mg
   Mg3        1.0     0.097272      0.915518      0.802589     Biso  1.000000 Mg
   Mg4        1.0     0.706009      0.103254      0.543720     Biso  1.000000 Mg
   Mg5        1.0     0.995473      0.461956      0.010334     Biso  1.000000 Mg
   Mg6        1.0     0.190369      0.387202      0.610149     Biso  1.000000 Mg
   Mg7        1.0     0.907135      0.967604      0.183746     Biso  1.000000 Mg
   Ag1        1.0     0.343700      0.262072      0.244222     Biso  1.000000 Ag
   Ag2        1.0     0.280343      0.837062      0.457176     Biso  1.000000 Ag
   Ag3        1.0     0.627534      0.632160      0.726328     Biso  1.000000 Ag
   Ag4        1.0     0.828910      0.535204      0.387695     Biso  1.000000 Ag
