# Supplementary material for: Crystallographic information of intermediate phases in binary Mg–X (X=Sn, Y, Sc, Ag) alloys
Source: Data Brief. 2015 May 27;4:190–2. doi: 10.1016/j.dib.2015.05.011 (PMC4510453; doi:10.1016/j.dib.2015.05.011)
Supplement: Supplementary file 1 — Complete list of the optimized crystallographic information (in.cif format) of the predicted intermetallic phases for Mg-X (X=Sn, Y, Sc, Ag). [file mmc1.zip › Mg1Ag3.cif]

#======================================================================

# CRYSTAL DATA

#----------------------------------------------------------------------

data_VESTA_phase_1


_pd_phase_name                         'Mg1Ag3'
_cell_length_a                         5.89501
_cell_length_b                         5.89501
_cell_length_c                         4.81467
_cell_angle_alpha                      90
_cell_angle_beta                       90
_cell_angle_gamma                      120
_symmetry_space_group_name_H-M         'P 1'
_symmetry_Int_Tables_number            1

loop_
_symmetry_equiv_pos_as_xyz
   'x, y, z'

loop_
   _atom_site_label
   _atom_site_occupancy
   _atom_site_fract_x
   _atom_site_fract_y
   _atom_site_fract_z
   _atom_site_adp_type
   _atom_site_B_iso_or_equiv
   _atom_site_type_symbol
   Mg1        1.0     0.666667      0.333333      0.250000     Biso  1.000000 Mg
   Mg2        1.0     0.333333      0.666667      0.750000     Biso  1.000000 Mg
   Ag1        1.0     0.166859      0.333717      0.250000     Biso  1.000000 Ag
   Ag2        1.0     0.666283      0.833141      0.250000     Biso  1.000000 Ag
   Ag3        1.0     0.166859      0.833141      0.250000     Biso  1.000000 Ag
   Ag4        1.0     0.833141      0.666283      0.750000     Biso  1.000000 Ag
   Ag5        1.0     0.333717      0.166859      0.750000     Biso  1.000000 Ag
   Ag6        1.0     0.833141      0.166859      0.750000     Biso  1.000000 Ag
