# Supplementary material for: Crystallographic information of intermediate phases in binary Mg–X (X=Sn, Y, Sc, Ag) alloys
Source: Data Brief. 2015 May 27;4:190–2. doi: 10.1016/j.dib.2015.05.011 (PMC4510453; doi:10.1016/j.dib.2015.05.011)
Supplement: Supplementary file 1 — Complete list of the optimized crystallographic information (in.cif format) of the predicted intermetallic phases for Mg-X (X=Sn, Y, Sc, Ag). [file mmc1.zip › Mg5Ag2.cif]

#======================================================================

# CRYSTAL DATA

#----------------------------------------------------------------------

data_VESTA_phase_1


_pd_phase_name                         'Mg5Ag2'
_cell_length_a                         5.54653
_cell_length_b                         5.59649
_cell_length_c                         9.94684
_cell_angle_alpha                      102.70141
_cell_angle_beta                       74.49375
_cell_angle_gamma                      83.69939
_symmetry_space_group_name_H-M         'P 1'
_symmetry_Int_Tables_number            1

loop_
_symmetry_equiv_pos_as_xyz
   'x, y, z'

loop_
   _atom_site_label
   _atom_site_occupancy
   _atom_site_fract_x
   _atom_site_fract_y
   _atom_site_fract_z
   _atom_site_adp_type
   _atom_site_B_iso_or_equiv
   _atom_site_type_symbol
   Mg1        1.0     0.306457      0.001873      0.493740     Biso  1.000000 Mg
   Mg2        1.0     0.182979      0.563868      0.629060     Biso  1.000000 Mg
   Mg3        1.0     0.859303      0.071900      0.817981     Biso  1.000000 Mg
   Mg4        1.0     0.504396      0.974423      0.161627     Biso  1.000000 Mg
   Mg5        1.0     0.931717      0.590513      0.970730     Biso  1.000000 Mg
   Mg6        1.0     0.635436      0.471554      0.312660     Biso  1.000000 Mg
   Mg7        1.0     0.961050      0.877762      0.292837     Biso  1.000000 Mg
   Mg8        1.0     0.454441      0.745461      0.851396     Biso  1.000000 Mg
   Mg9        1.0     0.394857      0.433665      0.067164     Biso  1.000000 Mg
   Mg10       1.0     0.741800      0.297663      0.578187     Biso  1.000000 Mg
   Ag1        1.0     0.128514      0.378427      0.347667     Biso  1.000000 Ag
   Ag2        1.0     0.733931      0.791810      0.569090     Biso  1.000000 Ag
   Ag3        1.0     0.342644      0.217076      0.788105     Biso  1.000000 Ag
   Ag4        1.0     0.021388      0.114765      0.066474     Biso  1.000000 Ag
