# Supplementary material for: Crystallographic information of intermediate phases in binary Mg–X (X=Sn, Y, Sc, Ag) alloys
Source: Data Brief. 2015 May 27;4:190–2. doi: 10.1016/j.dib.2015.05.011 (PMC4510453; doi:10.1016/j.dib.2015.05.011)
Supplement: Supplementary file 1 — Complete list of the optimized crystallographic information (in.cif format) of the predicted intermetallic phases for Mg-X (X=Sn, Y, Sc, Ag). [file mmc1.zip › Mg1Y2_h.cif]

#======================================================================

# CRYSTAL DATA

#----------------------------------------------------------------------

data_VESTA_phase_1


_pd_phase_name                         'Mg1Y2_h'
_cell_length_a                         6.87594
_cell_length_b                         7.42531
_cell_length_c                         7.41945
_cell_angle_alpha                      90.27168
_cell_angle_beta                       74.67183
_cell_angle_gamma                      105.36451
_symmetry_space_group_name_H-M         'P 1'
_symmetry_Int_Tables_number            1

loop_
_symmetry_equiv_pos_as_xyz
   'x, y, z'

loop_
   _atom_site_label
   _atom_site_occupancy
   _atom_site_fract_x
   _atom_site_fract_y
   _atom_site_fract_z
   _atom_site_adp_type
   _atom_site_B_iso_or_equiv
   _atom_site_type_symbol
   Mg1        1.0     0.780781      0.668192      0.999016     Biso  1.000000 Mg
   Mg2        1.0     0.780851      0.167246      0.998790     Biso  1.000000 Mg
   Mg3        1.0     0.779293      0.667776      0.499111     Biso  1.000000 Mg
   Mg4        1.0     0.780870      0.168149      0.498670     Biso  1.000000 Mg
   Y1         1.0     0.093525      0.494968      0.673139     Biso  1.000000 Y
   Y2         1.0     0.094269      0.493636      0.173236     Biso  1.000000 Y
   Y3         1.0     0.094664      0.993093      0.172379     Biso  1.000000 Y
   Y4         1.0     0.094279      0.994688      0.671490     Biso  1.000000 Y
   Y5         1.0     0.467285      0.841035      0.825625     Biso  1.000000 Y
   Y6         1.0     0.467161      0.342126      0.324364     Biso  1.000000 Y
   Y7         1.0     0.467542      0.842208      0.325718     Biso  1.000000 Y
   Y8         1.0     0.466695      0.340717      0.824776     Biso  1.000000 Y
