# Supplementary material for: Crystallographic information of intermediate phases in binary Mg–X (X=Sn, Y, Sc, Ag) alloys
Source: Data Brief. 2015 May 27;4:190–2. doi: 10.1016/j.dib.2015.05.011 (PMC4510453; doi:10.1016/j.dib.2015.05.011)
Supplement: Supplementary file 1 — Complete list of the optimized crystallographic information (in.cif format) of the predicted intermetallic phases for Mg-X (X=Sn, Y, Sc, Ag). [file mmc1.zip › Mg2Sn1.cif]

#======================================================================

# CRYSTAL DATA

#----------------------------------------------------------------------

data_VESTA_phase_1


_pd_phase_name                         'Mg2Sn1'
_cell_length_a                         4.81934
_cell_length_b                         4.81934
_cell_length_c                         4.81934
_cell_angle_alpha                      119.70096
_cell_angle_beta                       119.70096
_cell_angle_gamma                      90.51874
_symmetry_space_group_name_H-M         'P 1'
_symmetry_Int_Tables_number            1

loop_
_symmetry_equiv_pos_as_xyz
   'x, y, z'

loop_
   _atom_site_label
   _atom_site_occupancy
   _atom_site_fract_x
   _atom_site_fract_y
   _atom_site_fract_z
   _atom_site_adp_type
   _atom_site_B_iso_or_equiv
   _atom_site_type_symbol
   Mg1        1.0     0.750000      0.250000      0.500000     Biso  1.000000 Mg
   Mg2        1.0     0.250000      0.750000      0.500000     Biso  1.000000 Mg
   Sn1        1.0     0.000000      0.000000      0.000000     Biso  1.000000 Sn
