# Supplementary material for: Crystallographic information of intermediate phases in binary Mg–X (X=Sn, Y, Sc, Ag) alloys
Source: Data Brief. 2015 May 27;4:190–2. doi: 10.1016/j.dib.2015.05.011 (PMC4510453; doi:10.1016/j.dib.2015.05.011)
Supplement: Supplementary file 1 — Complete list of the optimized crystallographic information (in.cif format) of the predicted intermetallic phases for Mg-X (X=Sn, Y, Sc, Ag). [file mmc1.zip › Mg3Y1_h.cif]

#======================================================================

# CRYSTAL DATA

#----------------------------------------------------------------------

data_VESTA_phase_1


_pd_phase_name                         'Mg3Y1_h'
_cell_length_a                         5.78547
_cell_length_b                         6.04770
_cell_length_c                         9.65418
_cell_angle_alpha                      89.93659
_cell_angle_beta                       90.20267
_cell_angle_gamma                      89.97831
_symmetry_space_group_name_H-M         'P 1'
_symmetry_Int_Tables_number            1

loop_
_symmetry_equiv_pos_as_xyz
   'x, y, z'

loop_
   _atom_site_label
   _atom_site_occupancy
   _atom_site_fract_x
   _atom_site_fract_y
   _atom_site_fract_z
   _atom_site_adp_type
   _atom_site_B_iso_or_equiv
   _atom_site_type_symbol
   Mg1        1.0     0.886265      0.242981      0.519066     Biso  1.000000 Mg
   Mg2        1.0     0.396169      0.252598      0.736359     Biso  1.000000 Mg
   Mg3        1.0     0.601078      0.747775      0.236611     Biso  1.000000 Mg
   Mg4        1.0     0.110342      0.748556      0.018839     Biso  1.000000 Mg
   Mg5        1.0     0.639299      0.999664      0.968875     Biso  1.000000 Mg
   Mg6        1.0     0.127984      0.496330      0.287577     Biso  1.000000 Mg
   Mg7        1.0     0.874802      0.495353      0.787053     Biso  1.000000 Mg
   Mg8        1.0     0.363239      0.001246      0.468326     Biso  1.000000 Mg
   Mg9        1.0     0.123373      0.238281      0.019237     Biso  1.000000 Mg
   Mg10       1.0     0.613210      0.256888      0.236402     Biso  1.000000 Mg
   Mg11       1.0     0.393616      0.743559      0.736700     Biso  1.000000 Mg
   Mg12       1.0     0.885035      0.753527      0.518740     Biso  1.000000 Mg
   Y1         1.0     0.527194      0.500849      0.989384     Biso  1.000000 Y
   Y2         1.0     0.017581      0.995389      0.263631     Biso  1.000000 Y
   Y3         1.0     0.983267      0.998100      0.764277     Biso  1.000000 Y
   Y4         1.0     0.476511      0.498786      0.490006     Biso  1.000000 Y
